# Supplementary material for: Attention-enhanced gated recurrent unit for action recognition in tennis
Source: PeerJ Comput Sci. 2024 Jan 11;10:e1804. doi: 10.7717/peerj-cs.1804 (PMC10803087; doi:10.7717/peerj-cs.1804)
Supplement: Supplemental Information 1 [file peerj-cs-10-1804-s001.zip]

Archive with 26 entries (17 files):
- data/
- data/data_file.csv
- data/sequences_iceptionv3/
- data/sequences_iceptionv3/backhand/
- data/sequences_iceptionv3/backhand/p1_backhand_s1-16-features.npy
- data/sequences_iceptionv3/bvolley/
- data/sequences_iceptionv3/bvolley/p1_bvolley_s1-16-features.npy
- data/sequences_iceptionv3/forehand/
- data/sequences_iceptionv3/forehand/p1_foreflat_s1-16-features.npy
- data/sequences_iceptionv3/fvolley/
- data/sequences_iceptionv3/fvolley/p1_fvolley_s1-16-features.npy
- data/sequences_iceptionv3/service/
- data/sequences_iceptionv3/service/p1_serflat_s1-16-features.npy
- data/sequences_iceptionv3/smash/
- data/sequences_iceptionv3/smash/p1_smash_s1-16-features.npy
- model_benchmark/
- model_benchmark/cnn.py
- model_benchmark/LSTM.py
- README.md
- data_utils.py
- train_SVM.py
- train_RF.py
- train_funct.py
- utils.py
- train.py
- gru_attetion.py
