# Supplementary material for: Attention-enhanced gated recurrent unit for action recognition in tennis
Source: PeerJ Comput Sci. 2024 Jan 11;10:e1804. doi: 10.7717/peerj-cs.1804 (PMC10803087; doi:10.7717/peerj-cs.1804)
Supplement: Supplemental Information 1 [file peerj-cs-10-1804-s001.zip › data/data_file.csv]

train	backhand	p41_backhand_s3
train	backhand	p23_backhand_s3
train	backhand	p15_backhand_s1
train	backhand	p25_backhand_s1
train	backhand	p49_backhand_s1
train	backhand	p43_backhand_s3
train	backhand	p53_backhand_s2
train	backhand	p28_backhand_s2
train	backhand	p12_backhand_s1
train	backhand	p12_backhand_s2
train	backhand	p18_backhand_s2
train	backhand	p42_backhand_s3
train	backhand	p26_backhand_s2
train	backhand	p47_backhand_s1
train	backhand	p38_backhand_s1
train	backhand	p14_backhand_s2
train	backhand	p13_backhand_s2
train	backhand	p33_backhand_s1
train	backhand	p31_backhand_s2
train	backhand	p15_backhand_s3
train	backhand	p53_backhand_s1
train	backhand	p21_backhand_s1
train	backhand	p48_backhand_s3
train	backhand	p36_backhand_s3
train	backhand	p22_backhand_s1
train	backhand	p19_backhand_s1
train	backhand	p24_backhand_s3
train	backhand	p2_backhand_s1
train	backhand	p41_backhand_s1
train	backhand	p12_backhand_s3
train	backhand	p1_backhand_s3
train	backhand	p15_backhand_s2
train	backhand	p11_backhand_s3
train	backhand	p39_backhand_s1
train	backhand	p29_backhand_s2
train	backhand	p9_backhand_s3
train	backhand	p38_backhand_s3
train	backhand	p3_backhand_s1
train	backhand	p46_backhand_s1
train	backhand	p47_backhand_s2
train	backhand	p32_backhand_s2
train	backhand	p38_backhand_s2
train	backhand	p48_backhand_s1
train	backhand	p34_backhand_s1
train	backhand	p31_backhand_s1
train	backhand	p46_backhand_s2
train	backhand	p44_backhand_s3
train	backhand	p21_backhand_s3
train	backhand	p23_backhand_s1
train	backhand	p32_backhand_s3
train	backhand	p13_backhand_s1
train	backhand	p13_backhand_s3
train	backhand	p10_backhand_s2
train	backhand	p18_backhand_s1
train	backhand	p20_backhand_s1
train	backhand	p45_backhand_s1
train	backhand	p4_backhand_s3
train	backhand	p8_backhand_s2
train	backhand	p17_backhand_s1
train	backhand	p54_backhand_s3
train	backhand	p50_backhand_s2
train	backhand	p14_backhand_s1
train	backhand	p51_backhand_s1
train	backhand	p40_backhand_s3
train	backhand	p49_backhand_s3
train	backhand	p19_backhand_s2
train	backhand	p39_backhand_s3
train	backhand	p45_backhand_s2
train	backhand	p27_backhand_s2
train	backhand	p26_backhand_s1
train	backhand	p29_backhand_s3
train	backhand	p51_backhand_s2
train	backhand	p7_backhand_s3
train	backhand	p5_backhand_s2
train	backhand	p35_backhand_s2
train	backhand	p34_backhand_s3
train	backhand	p16_backhand_s3
train	backhand	p37_backhand_s2
train	backhand	p35_backhand_s3
train	backhand	p5_backhand_s3
train	backhand	p8_backhand_s3
train	backhand	p16_backhand_s2
train	backhand	p49_backhand_s2
train	backhand	p24_backhand_s1
train	backhand	p2_backhand_s3
train	backhand	p36_backhand_s1
train	backhand	p44_backhand_s2
train	backhand	p47_backhand_s3
train	backhand	p20_backhand_s3
train	backhand	p26_backhand_s3
train	backhand	p37_backhand_s3
train	backhand	p43_backhand_s2
train	backhand	p9_backhand_s2
train	backhand	p6_backhand_s2
train	backhand	p24_backhand_s2
train	backhand	p40_backhand_s2
train	backhand	p3_backhand_s3
train	backhand	p33_backhand_s2
train	backhand	p25_backhand_s3
train	backhand	p42_backhand_s1
train	backhand	p4_backhand_s2
train	backhand	p30_backhand_s3
train	backhand	p32_backhand_s1
train	backhand	p28_backhand_s1
train	backhand	p16_backhand_s1
train	backhand	p23_backhand_s2
train	backhand	p46_backhand_s3
train	backhand	p18_backhand_s3
train	backhand	p54_backhand_s1
train	backhand	p2_backhand_s2
train	backhand	p27_backhand_s3
train	backhand	p39_backhand_s2
train	backhand	p40_backhand_s1
train	backhand	p6_backhand_s1
train	backhand	p55_backhand_s2
train	backhand	p53_backhand_s3
train	backhand	p3_backhand_s2
train	backhand	p25_backhand_s2
train	backhand	p44_backhand_s1
train	backhand	p36_backhand_s2
train	backhand	p37_backhand_s1
train	backhand	p22_backhand_s2
train	backhand	p7_backhand_s1
train	backhand	p42_backhand_s2
train	backhand	p7_backhand_s2
train	backhand	p17_backhand_s3
train	backhand	p35_backhand_s1
train	backhand	p8_backhand_s1
train	backhand	p55_backhand_s3
train	backhand	p10_backhand_s3
train	backhand	p21_backhand_s2
train	backhand	p29_backhand_s1
validation	backhand	p19_backhand_s3
validation	backhand	p51_backhand_s3
validation	backhand	p1_backhand_s2
validation	backhand	p5_backhand_s1
validation	backhand	p55_backhand_s1
validation	backhand	p52_backhand_s3
validation	backhand	p54_backhand_s2
validation	backhand	p28_backhand_s3
validation	backhand	p1_backhand_s1
validation	backhand	p27_backhand_s1
validation	backhand	p50_backhand_s3
validation	backhand	p33_backhand_s3
validation	backhand	p11_backhand_s1
validation	backhand	p6_backhand_s3
validation	backhand	p50_backhand_s1
validation	backhand	p52_backhand_s2
validation	backhand	p20_backhand_s2
test	backhand	p43_backhand_s1
test	backhand	p30_backhand_s2
test	backhand	p10_backhand_s1
test	backhand	p45_backhand_s3
test	backhand	p30_backhand_s1
test	backhand	p4_backhand_s1
test	backhand	p11_backhand_s2
test	backhand	p14_backhand_s3
test	backhand	p9_backhand_s1
test	backhand	p41_backhand_s2
test	backhand	p31_backhand_s3
test	backhand	p34_backhand_s2
test	backhand	p22_backhand_s3
test	backhand	p48_backhand_s2
test	backhand	p52_backhand_s1
test	backhand	p17_backhand_s2
train	backhand	p9_backhand2h_s2
train	backhand	p17_backhand2h_s3
train	backhand	p51_backhand2h_s1
train	backhand	p3_backhand2h_s1
train	backhand	p51_backhand2h_s2
train	backhand	p32_backhand2h_s3
train	backhand	p6_backhand2h_s2
train	backhand	p5_backhand2h_s3
train	backhand	p42_backhand2h_s2
train	backhand	p8_backhand2h_s3
train	backhand	p13_backhand2h_s3
train	backhand	p19_backhand2h_s1
train	backhand	p35_backhand2h_s3
train	backhand	p45_backhand2h_s2
train	backhand	p26_backhand2h_s3
train	backhand	p23_backhand2h_s1
train	backhand	p15_backhand2h_s3
train	backhand	p20_backhand2h_s1
train	backhand	p27_backhand2h_s2
train	backhand	p46_backhand2h_s3
train	backhand	p23_backhand2h_s2
train	backhand	p25_backhand2h_s2
train	backhand	p30_backhand2h_s2
train	backhand	p29_backhand2h_s2
train	backhand	p39_backhand2h_s1
train	backhand	p21_backhand2h_s1
train	backhand	p54_backhand2h_s3
train	backhand	p32_backhand2h_s2
train	backhand	p1_backhand2h_s1
train	backhand	p15_backhand2h_s2
train	backhand	p12_backhand2h_s3
train	backhand	p27_backhand2h_s3
train	backhand	p20_backhand2h_s3
train	backhand	p35_backhand2h_s1
train	backhand	p33_backhand2h_s1
train	backhand	p42_backhand2h_s1
train	backhand	p41_backhand2h_s2
train	backhand	p11_backhand2h_s2
train	backhand	p48_backhand2h_s1
train	backhand	p55_backhand2h_s2
train	backhand	p49_backhand2h_s1
train	backhand	p36_backhand2h_s1
train	backhand	p24_backhand2h_s1
train	backhand	p16_backhand2h_s2
train	backhand	p5_backhand2h_s2
train	backhand	p28_backhand2h_s1
train	backhand	p24_backhand2h_s2
train	backhand	p33_backhand2h_s2
train	backhand	p55_backhand2h_s3
train	backhand	p1_backhand2h_s3
train	backhand	p55_backhand2h_s1
train	backhand	p53_backhand2h_s3
train	backhand	p50_backhand2h_s1
train	backhand	p9_backhand2h_s3
train	backhand	p25_backhand2h_s3
train	backhand	p44_backhand2h_s2
train	backhand	p41_backhand2h_s3
train	backhand	p47_backhand2h_s3
train	backhand	p31_backhand2h_s1
train	backhand	p37_backhand2h_s3
train	backhand	p14_backhand2h_s3
train	backhand	p13_backhand2h_s2
train	backhand	p30_backhand2h_s3
train	backhand	p49_backhand2h_s2
train	backhand	p4_backhand2h_s1
train	backhand	p15_backhand2h_s1
train	backhand	p48_backhand2h_s3
train	backhand	p4_backhand2h_s3
train	backhand	p12_backhand2h_s2
train	backhand	p46_backhand2h_s2
train	backhand	p7_backhand2h_s3
train	backhand	p10_backhand2h_s1
train	backhand	p29_backhand2h_s1
train	backhand	p50_backhand2h_s3
train	backhand	p16_backhand2h_s3
train	backhand	p40_backhand2h_s2
train	backhand	p52_backhand2h_s2
train	backhand	p23_backhand2h_s3
train	backhand	p37_backhand2h_s2
train	backhand	p17_backhand2h_s1
train	backhand	p38_backhand2h_s1
train	backhand	p42_backhand2h_s3
train	backhand	p51_backhand2h_s3
train	backhand	p1_backhand2h_s2
train	backhand	p30_backhand2h_s1
train	backhand	p53_backhand2h_s1
train	backhand	p54_backhand2h_s2
train	backhand	p32_backhand2h_s1
train	backhand	p31_backhand2h_s2
train	backhand	p33_backhand2h_s3
train	backhand	p12_backhand2h_s1
train	backhand	p11_backhand2h_s1
train	backhand	p43_backhand2h_s1
train	backhand	p26_backhand2h_s1
train	backhand	p14_backhand2h_s1
train	backhand	p46_backhand2h_s1
train	backhand	p38_backhand2h_s3
train	backhand	p28_backhand2h_s3
train	backhand	p36_backhand2h_s2
train	backhand	p19_backhand2h_s3
train	backhand	p20_backhand2h_s2
train	backhand	p21_backhand2h_s2
train	backhand	p36_backhand2h_s3
train	backhand	p29_backhand2h_s3
train	backhand	p45_backhand2h_s3
train	backhand	p17_backhand2h_s2
train	backhand	p3_backhand2h_s2
train	backhand	p16_backhand2h_s1
train	backhand	p8_backhand2h_s2
train	backhand	p34_backhand2h_s2
train	backhand	p6_backhand2h_s3
train	backhand	p43_backhand2h_s3
train	backhand	p27_backhand2h_s1
train	backhand	p34_backhand2h_s1
train	backhand	p40_backhand2h_s3
train	backhand	p22_backhand2h_s1
train	backhand	p43_backhand2h_s2
train	backhand	p3_backhand2h_s3
train	backhand	p34_backhand2h_s3
train	backhand	p53_backhand2h_s2
train	backhand	p49_backhand2h_s3
train	backhand	p39_backhand2h_s3
train	backhand	p47_backhand2h_s2
train	backhand	p22_backhand2h_s2
train	backhand	p18_backhand2h_s2
train	backhand	p10_backhand2h_s3
train	backhand	p45_backhand2h_s1
train	backhand	p44_backhand2h_s1
train	backhand	p22_backhand2h_s3
train	backhand	p2_backhand2h_s2
train	backhand	p5_backhand2h_s1
train	backhand	p37_backhand2h_s1
validation	backhand	p14_backhand2h_s2
validation	backhand	p18_backhand2h_s3
validation	backhand	p28_backhand2h_s2
validation	backhand	p38_backhand2h_s2
validation	backhand	p19_backhand2h_s2
validation	backhand	p8_backhand2h_s1
validation	backhand	p9_backhand2h_s1
validation	backhand	p31_backhand2h_s3
validation	backhand	p40_backhand2h_s1
validation	backhand	p7_backhand2h_s2
validation	backhand	p48_backhand2h_s2
validation	backhand	p18_backhand2h_s1
validation	backhand	p35_backhand2h_s2
validation	backhand	p52_backhand2h_s3
validation	backhand	p47_backhand2h_s1
validation	backhand	p11_backhand2h_s3
validation	backhand	p4_backhand2h_s2
test	backhand	p10_backhand2h_s2
test	backhand	p21_backhand2h_s3
test	backhand	p2_backhand2h_s1
test	backhand	p44_backhand2h_s3
test	backhand	p54_backhand2h_s1
test	backhand	p7_backhand2h_s1
test	backhand	p50_backhand2h_s2
test	backhand	p25_backhand2h_s1
test	backhand	p52_backhand2h_s1
test	backhand	p6_backhand2h_s1
test	backhand	p24_backhand2h_s3
test	backhand	p13_backhand2h_s1
test	backhand	p41_backhand2h_s1
test	backhand	p26_backhand2h_s2
test	backhand	p39_backhand2h_s2
test	backhand	p2_backhand2h_s3
train	backhand	p29_bslice_s2
train	backhand	p53_bslice_s1
train	backhand	p1_bslice_s1
train	backhand	p3_bslice_s2
train	backhand	p35_bslice_s1
train	backhand	p10_bslice_s2
train	backhand	p37_bslice_s3
train	backhand	p32_bslice_s3
train	backhand	p9_bslice_s3
train	backhand	p9_bslice_s2
train	backhand	p31_bslice_s3
train	backhand	p45_bslice_s1
train	backhand	p32_bslice_s1
train	backhand	p3_bslice_s3
train	backhand	p18_bslice_s3
train	backhand	p40_bslice_s2
train	backhand	p21_bslice_s2
train	backhand	p34_bslice_s1
train	backhand	p28_bslice_s1
train	backhand	p29_bslice_s1
train	backhand	p6_bslice_s3
train	backhand	p21_bslice_s1
train	backhand	p16_bslice_s2
train	backhand	p7_bslice_s1
train	backhand	p5_bslice_s3
train	backhand	p19_bslice_s2
train	backhand	p13_bslice_s3
train	backhand	p11_bslice_s3
train	backhand	p42_bslice_s1
train	backhand	p17_bslice_s2
train	backhand	p26_bslice_s1
train	backhand	p13_bslice_s1
train	backhand	p2_bslice_s3
train	backhand	p39_bslice_s1
train	backhand	p29_bslice_s3
train	backhand	p34_bslice_s2
train	backhand	p41_bslice_s3
train	backhand	p2_bslice_s1
train	backhand	p54_bslice_s3
train	backhand	p38_bslice_s2
train	backhand	p37_bslice_s1
train	backhand	p16_bslice_s1
train	backhand	p20_bslice_s2
train	backhand	p5_bslice_s1
train	backhand	p28_bslice_s3
train	backhand	p26_bslice_s3
train	backhand	p54_bslice_s2
train	backhand	p4_bslice_s2
train	backhand	p1_bslice_s3
train	backhand	p23_bslice_s1
train	backhand	p55_bslice_s2
train	backhand	p45_bslice_s2
train	backhand	p35_bslice_s2
train	backhand	p46_bslice_s1
train	backhand	p44_bslice_s2
train	backhand	p20_bslice_s3
train	backhand	p3_bslice_s1
train	backhand	p46_bslice_s2
train	backhand	p46_bslice_s3
train	backhand	p43_bslice_s1
train	backhand	p13_bslice_s2
train	backhand	p6_bslice_s2
train	backhand	p54_bslice_s1
train	backhand	p36_bslice_s2
train	backhand	p36_bslice_s3
train	backhand	p11_bslice_s1
train	backhand	p25_bslice_s3
train	backhand	p21_bslice_s3
train	backhand	p52_bslice_s3
train	backhand	p15_bslice_s3
train	backhand	p7_bslice_s2
train	backhand	p47_bslice_s2
train	backhand	p31_bslice_s2
train	backhand	p51_bslice_s3
train	backhand	p35_bslice_s3
train	backhand	p53_bslice_s2
train	backhand	p8_bslice_s1
train	backhand	p27_bslice_s1
train	backhand	p44_bslice_s1
train	backhand	p30_bslice_s2
train	backhand	p48_bslice_s1
train	backhand	p38_bslice_s1
train	backhand	p40_bslice_s1
train	backhand	p2_bslice_s2
train	backhand	p14_bslice_s2
train	backhand	p33_bslice_s1
train	backhand	p40_bslice_s3
train	backhand	p12_bslice_s1
train	backhand	p53_bslice_s3
train	backhand	p50_bslice_s3
train	backhand	p18_bslice_s2
train	backhand	p43_bslice_s3
train	backhand	p36_bslice_s1
train	backhand	p8_bslice_s3
train	backhand	p22_bslice_s1
train	backhand	p50_bslice_s2
train	backhand	p24_bslice_s2
train	backhand	p47_bslice_s3
train	backhand	p17_bslice_s3
train	backhand	p32_bslice_s2
train	backhand	p7_bslice_s3
train	backhand	p23_bslice_s3
train	backhand	p42_bslice_s3
train	backhand	p26_bslice_s2
train	backhand	p27_bslice_s2
train	backhand	p10_bslice_s1
train	backhand	p51_bslice_s1
train	backhand	p52_bslice_s1
train	backhand	p43_bslice_s2
train	backhand	p55_bslice_s1
train	backhand	p38_bslice_s3
train	backhand	p19_bslice_s3
train	backhand	p14_bslice_s3
train	backhand	p15_bslice_s1
train	backhand	p22_bslice_s2
train	backhand	p12_bslice_s2
train	backhand	p30_bslice_s1
train	backhand	p25_bslice_s2
train	backhand	p33_bslice_s2
train	backhand	p10_bslice_s3
train	backhand	p1_bslice_s2
train	backhand	p22_bslice_s3
train	backhand	p6_bslice_s1
train	backhand	p27_bslice_s3
train	backhand	p42_bslice_s2
train	backhand	p30_bslice_s3
train	backhand	p31_bslice_s1
train	backhand	p41_bslice_s2
train	backhand	p48_bslice_s2
train	backhand	p12_bslice_s3
train	backhand	p20_bslice_s1
train	backhand	p37_bslice_s2
validation	backhand	p39_bslice_s3
validation	backhand	p17_bslice_s1
validation	backhand	p28_bslice_s2
validation	backhand	p8_bslice_s2
validation	backhand	p39_bslice_s2
validation	backhand	p41_bslice_s1
validation	backhand	p45_bslice_s3
validation	backhand	p49_bslice_s2
validation	backhand	p44_bslice_s3
validation	backhand	p49_bslice_s3
validation	backhand	p24_bslice_s1
validation	backhand	p11_bslice_s2
validation	backhand	p50_bslice_s1
validation	backhand	p16_bslice_s3
validation	backhand	p4_bslice_s3
validation	backhand	p23_bslice_s2
validation	backhand	p51_bslice_s2
test	backhand	p33_bslice_s3
test	backhand	p15_bslice_s2
test	backhand	p25_bslice_s1
test	backhand	p48_bslice_s3
test	backhand	p5_bslice_s2
test	backhand	p47_bslice_s1
test	backhand	p19_bslice_s1
test	backhand	p55_bslice_s3
test	backhand	p14_bslice_s1
test	backhand	p49_bslice_s1
test	backhand	p9_bslice_s1
test	backhand	p18_bslice_s1
test	backhand	p52_bslice_s2
test	backhand	p34_bslice_s3
test	backhand	p4_bslice_s1
test	backhand	p24_bslice_s3
train	bvolley	p35_bvolley_s3
train	bvolley	p8_bvolley_s2
train	bvolley	p29_bvolley_s1
train	bvolley	p15_bvolley_s3
train	bvolley	p30_bvolley_s1
train	bvolley	p12_bvolley_s1
train	bvolley	p23_bvolley_s1
train	bvolley	p2_bvolley_s2
train	bvolley	p40_bvolley_s2
train	bvolley	p19_bvolley_s2
train	bvolley	p20_bvolley_s2
train	bvolley	p12_bvolley_s3
train	bvolley	p17_bvolley_s3
train	bvolley	p44_bvolley_s3
train	bvolley	p21_bvolley_s1
train	bvolley	p39_bvolley_s3
train	bvolley	p26_bvolley_s1
train	bvolley	p3_bvolley_s2
train	bvolley	p22_bvolley_s3
train	bvolley	p48_bvolley_s3
train	bvolley	p27_bvolley_s3
train	bvolley	p52_bvolley_s1
train	bvolley	p55_bvolley_s1
train	bvolley	p50_bvolley_s2
train	bvolley	p39_bvolley_s1
train	bvolley	p10_bvolley_s3
train	bvolley	p42_bvolley_s3
train	bvolley	p47_bvolley_s1
train	bvolley	p11_bvolley_s1
train	bvolley	p35_bvolley_s2
train	bvolley	p9_bvolley_s3
train	bvolley	p25_bvolley_s3
train	bvolley	p7_bvolley_s1
train	bvolley	p33_bvolley_s1
train	bvolley	p14_bvolley_s1
train	bvolley	p18_bvolley_s2
train	bvolley	p54_bvolley_s3
train	bvolley	p33_bvolley_s2
train	bvolley	p33_bvolley_s3
train	bvolley	p41_bvolley_s2
train	bvolley	p18_bvolley_s1
train	bvolley	p1_bvolley_s1
train	bvolley	p32_bvolley_s3
train	bvolley	p55_bvolley_s3
train	bvolley	p23_bvolley_s2
train	bvolley	p12_bvolley_s2
train	bvolley	p53_bvolley_s3
train	bvolley	p13_bvolley_s1
train	bvolley	p9_bvolley_s2
train	bvolley	p46_bvolley_s2
train	bvolley	p4_bvolley_s1
train	bvolley	p49_bvolley_s3
train	bvolley	p1_bvolley_s3
train	bvolley	p29_bvolley_s2
train	bvolley	p50_bvolley_s1
train	bvolley	p38_bvolley_s3
train	bvolley	p2_bvolley_s3
train	bvolley	p49_bvolley_s2
train	bvolley	p14_bvolley_s2
train	bvolley	p16_bvolley_s2
train	bvolley	p52_bvolley_s2
train	bvolley	p9_bvolley_s1
train	bvolley	p13_bvolley_s2
train	bvolley	p43_bvolley_s1
train	bvolley	p15_bvolley_s1
train	bvolley	p22_bvolley_s2
train	bvolley	p16_bvolley_s1
train	bvolley	p6_bvolley_s3
train	bvolley	p41_bvolley_s3
train	bvolley	p44_bvolley_s1
train	bvolley	p13_bvolley_s3
train	bvolley	p3_bvolley_s3
train	bvolley	p21_bvolley_s2
train	bvolley	p19_bvolley_s1
train	bvolley	p4_bvolley_s3
train	bvolley	p2_bvolley_s1
train	bvolley	p11_bvolley_s3
train	bvolley	p16_bvolley_s3
train	bvolley	p43_bvolley_s2
train	bvolley	p3_bvolley_s1
train	bvolley	p15_bvolley_s2
train	bvolley	p47_bvolley_s3
train	bvolley	p55_bvolley_s2
train	bvolley	p20_bvolley_s1
train	bvolley	p46_bvolley_s1
train	bvolley	p47_bvolley_s2
train	bvolley	p54_bvolley_s2
train	bvolley	p10_bvolley_s2
train	bvolley	p28_bvolley_s2
train	bvolley	p1_bvolley_s2
train	bvolley	p21_bvolley_s3
train	bvolley	p5_bvolley_s2
train	bvolley	p24_bvolley_s3
train	bvolley	p11_bvolley_s2
train	bvolley	p23_bvolley_s3
train	bvolley	p5_bvolley_s1
train	bvolley	p8_bvolley_s1
train	bvolley	p14_bvolley_s3
train	bvolley	p26_bvolley_s3
train	bvolley	p37_bvolley_s1
train	bvolley	p50_bvolley_s3
train	bvolley	p18_bvolley_s3
train	bvolley	p20_bvolley_s3
train	bvolley	p51_bvolley_s2
train	bvolley	p36_bvolley_s2
train	bvolley	p6_bvolley_s2
train	bvolley	p38_bvolley_s1
train	bvolley	p52_bvolley_s3
train	bvolley	p41_bvolley_s1
train	bvolley	p43_bvolley_s3
train	bvolley	p31_bvolley_s1
train	bvolley	p49_bvolley_s1
train	bvolley	p31_bvolley_s3
train	bvolley	p45_bvolley_s1
train	bvolley	p32_bvolley_s2
train	bvolley	p36_bvolley_s3
train	bvolley	p28_bvolley_s1
train	bvolley	p46_bvolley_s3
train	bvolley	p42_bvolley_s2
train	bvolley	p37_bvolley_s2
train	bvolley	p51_bvolley_s3
train	bvolley	p42_bvolley_s1
train	bvolley	p8_bvolley_s3
train	bvolley	p26_bvolley_s2
train	bvolley	p25_bvolley_s1
train	bvolley	p53_bvolley_s2
train	bvolley	p24_bvolley_s1
train	bvolley	p5_bvolley_s3
train	bvolley	p34_bvolley_s2
train	bvolley	p17_bvolley_s2
train	bvolley	p53_bvolley_s1
train	bvolley	p4_bvolley_s2
validation	bvolley	p40_bvolley_s1
validation	bvolley	p54_bvolley_s1
validation	bvolley	p44_bvolley_s2
validation	bvolley	p29_bvolley_s3
validation	bvolley	p51_bvolley_s1
validation	bvolley	p31_bvolley_s2
validation	bvolley	p45_bvolley_s2
validation	bvolley	p48_bvolley_s1
validation	bvolley	p36_bvolley_s1
validation	bvolley	p22_bvolley_s1
validation	bvolley	p6_bvolley_s1
validation	bvolley	p19_bvolley_s3
validation	bvolley	p27_bvolley_s1
validation	bvolley	p39_bvolley_s2
validation	bvolley	p32_bvolley_s1
validation	bvolley	p40_bvolley_s3
validation	bvolley	p45_bvolley_s3
test	bvolley	p28_bvolley_s3
test	bvolley	p24_bvolley_s2
test	bvolley	p30_bvolley_s3
test	bvolley	p30_bvolley_s2
test	bvolley	p10_bvolley_s1
test	bvolley	p35_bvolley_s1
test	bvolley	p27_bvolley_s2
test	bvolley	p34_bvolley_s1
test	bvolley	p25_bvolley_s2
test	bvolley	p38_bvolley_s2
test	bvolley	p34_bvolley_s3
test	bvolley	p17_bvolley_s1
test	bvolley	p7_bvolley_s2
test	bvolley	p48_bvolley_s2
test	bvolley	p7_bvolley_s3
test	bvolley	p37_bvolley_s3
train	forehand	p2_foreflat_s1
train	forehand	p49_foreflat_s2
train	forehand	p27_foreflat_s2
train	forehand	p18_foreflat_s1
train	forehand	p40_foreflat_s3
train	forehand	p10_foreflat_s1
train	forehand	p26_foreflat_s2
train	forehand	p3_foreflat_s3
train	forehand	p34_foreflat_s3
train	forehand	p35_foreflat_s2
train	forehand	p42_foreflat_s2
train	forehand	p35_foreflat_s1
train	forehand	p21_foreflat_s3
train	forehand	p36_foreflat_s3
train	forehand	p26_foreflat_s1
train	forehand	p37_foreflat_s1
train	forehand	p30_foreflat_s2
train	forehand	p41_foreflat_s3
train	forehand	p16_foreflat_s2
train	forehand	p20_foreflat_s1
train	forehand	p1_foreflat_s1
train	forehand	p15_foreflat_s3
train	forehand	p45_foreflat_s3
train	forehand	p6_foreflat_s1
train	forehand	p16_foreflat_s3
train	forehand	p24_foreflat_s1
train	forehand	p23_foreflat_s1
train	forehand	p26_foreflat_s3
train	forehand	p28_foreflat_s1
train	forehand	p53_foreflat_s3
train	forehand	p41_foreflat_s2
train	forehand	p1_foreflat_s3
train	forehand	p13_foreflat_s2
train	forehand	p1_foreflat_s2
train	forehand	p43_foreflat_s2
train	forehand	p29_foreflat_s3
train	forehand	p48_foreflat_s3
train	forehand	p19_foreflat_s2
train	forehand	p22_foreflat_s2
train	forehand	p14_foreflat_s3
train	forehand	p50_foreflat_s1
train	forehand	p14_foreflat_s2
train	forehand	p19_foreflat_s1
train	forehand	p20_foreflat_s3
train	forehand	p10_foreflat_s2
train	forehand	p6_foreflat_s3
train	forehand	p30_foreflat_s3
train	forehand	p52_foreflat_s1
train	forehand	p41_foreflat_s1
train	forehand	p53_foreflat_s2
train	forehand	p39_foreflat_s3
train	forehand	p40_foreflat_s2
train	forehand	p39_foreflat_s1
train	forehand	p25_foreflat_s1
train	forehand	p31_foreflat_s1
train	forehand	p36_foreflat_s2
train	forehand	p6_foreflat_s2
train	forehand	p9_foreflat_s3
train	forehand	p32_foreflat_s1
train	forehand	p18_foreflat_s3
train	forehand	p49_foreflat_s3
train	forehand	p34_foreflat_s2
train	forehand	p50_foreflat_s3
train	forehand	p42_foreflat_s3
train	forehand	p7_foreflat_s1
train	forehand	p30_foreflat_s1
train	forehand	p43_foreflat_s3
train	forehand	p21_foreflat_s2
train	forehand	p15_foreflat_s2
train	forehand	p39_foreflat_s2
train	forehand	p54_foreflat_s3
train	forehand	p5_foreflat_s3
train	forehand	p32_foreflat_s2
train	forehand	p28_foreflat_s2
train	forehand	p13_foreflat_s1
train	forehand	p17_foreflat_s3
train	forehand	p27_foreflat_s3
train	forehand	p47_foreflat_s2
train	forehand	p54_foreflat_s2
train	forehand	p44_foreflat_s3
train	forehand	p55_foreflat_s2
train	forehand	p48_foreflat_s1
train	forehand	p23_foreflat_s2
train	forehand	p8_foreflat_s3
train	forehand	p32_foreflat_s3
train	forehand	p5_foreflat_s1
train	forehand	p38_foreflat_s3
train	forehand	p13_foreflat_s3
train	forehand	p46_foreflat_s3
train	forehand	p24_foreflat_s3
train	forehand	p4_foreflat_s3
train	forehand	p38_foreflat_s1
train	forehand	p20_foreflat_s2
train	forehand	p23_foreflat_s3
train	forehand	p33_foreflat_s3
train	forehand	p51_foreflat_s3
train	forehand	p7_foreflat_s2
train	forehand	p4_foreflat_s2
train	forehand	p52_foreflat_s2
train	forehand	p38_foreflat_s2
train	forehand	p5_foreflat_s2
train	forehand	p40_foreflat_s1
train	forehand	p18_foreflat_s2
train	forehand	p42_foreflat_s1
train	forehand	p33_foreflat_s1
train	forehand	p47_foreflat_s3
train	forehand	p33_foreflat_s2
train	forehand	p31_foreflat_s3
train	forehand	p44_foreflat_s1
train	forehand	p4_foreflat_s1
train	forehand	p55_foreflat_s3
train	forehand	p24_foreflat_s2
train	forehand	p22_foreflat_s1
train	forehand	p12_foreflat_s1
train	forehand	p29_foreflat_s1
train	forehand	p2_foreflat_s2
train	forehand	p52_foreflat_s3
train	forehand	p22_foreflat_s3
train	forehand	p31_foreflat_s2
train	forehand	p44_foreflat_s2
train	forehand	p8_foreflat_s1
train	forehand	p19_foreflat_s3
train	forehand	p48_foreflat_s2
train	forehand	p47_foreflat_s1
train	forehand	p34_foreflat_s1
train	forehand	p25_foreflat_s2
train	forehand	p36_foreflat_s1
train	forehand	p43_foreflat_s1
train	forehand	p37_foreflat_s2
train	forehand	p9_foreflat_s1
train	forehand	p35_foreflat_s3
train	forehand	p11_foreflat_s1
validation	forehand	p14_foreflat_s1
validation	forehand	p15_foreflat_s1
validation	forehand	p21_foreflat_s1
validation	forehand	p11_foreflat_s3
validation	forehand	p45_foreflat_s2
validation	forehand	p54_foreflat_s1
validation	forehand	p11_foreflat_s2
validation	forehand	p7_foreflat_s3
validation	forehand	p46_foreflat_s2
validation	forehand	p2_foreflat_s3
validation	forehand	p16_foreflat_s1
validation	forehand	p9_foreflat_s2
validation	forehand	p12_foreflat_s3
validation	forehand	p3_foreflat_s2
validation	forehand	p17_foreflat_s1
validation	forehand	p10_foreflat_s3
validation	forehand	p51_foreflat_s2
test	forehand	p17_foreflat_s2
test	forehand	p45_foreflat_s1
test	forehand	p50_foreflat_s2
test	forehand	p29_foreflat_s2
test	forehand	p53_foreflat_s1
test	forehand	p37_foreflat_s3
test	forehand	p28_foreflat_s3
test	forehand	p25_foreflat_s3
test	forehand	p51_foreflat_s1
test	forehand	p49_foreflat_s1
test	forehand	p12_foreflat_s2
test	forehand	p8_foreflat_s2
test	forehand	p55_foreflat_s1
test	forehand	p3_foreflat_s1
test	forehand	p27_foreflat_s1
test	forehand	p46_foreflat_s1
train	forehand	p26_foreopen_s2
train	forehand	p45_foreopen_s2
train	forehand	p23_foreopen_s3
train	forehand	p42_foreopen_s2
train	forehand	p48_foreopen_s1
train	forehand	p16_foreopen_s2
train	forehand	p38_foreopen_s1
train	forehand	p9_foreopen_s2
train	forehand	p53_foreopen_s1
train	forehand	p14_foreopen_s3
train	forehand	p10_foreopen_s3
train	forehand	p13_foreopen_s2
train	forehand	p17_foreopen_s3
train	forehand	p34_foreopen_s2
train	forehand	p39_foreopen_s3
train	forehand	p18_foreopen_s1
train	forehand	p24_foreopen_s2
train	forehand	p13_foreopen_s1
train	forehand	p11_foreopen_s3
train	forehand	p38_foreopen_s2
train	forehand	p32_foreopen_s2
train	forehand	p25_foreopen_s1
train	forehand	p39_foreopen_s2
train	forehand	p51_foreopen_s1
train	forehand	p55_foreopen_s1
train	forehand	p54_foreopen_s2
train	forehand	p21_foreopen_s1
train	forehand	p41_foreopen_s3
train	forehand	p12_foreopen_s2
train	forehand	p29_foreopen_s1
train	forehand	p36_foreopen_s1
train	forehand	p45_foreopen_s1
train	forehand	p49_foreopen_s2
train	forehand	p54_foreopen_s1
train	forehand	p37_foreopen_s3
train	forehand	p32_foreopen_s3
train	forehand	p24_foreopen_s3
train	forehand	p16_foreopen_s3
train	forehand	p17_foreopen_s1
train	forehand	p30_foreopen_s1
train	forehand	p32_foreopen_s1
train	forehand	p55_foreopen_s2
train	forehand	p37_foreopen_s2
train	forehand	p35_foreopen_s1
train	forehand	p30_foreopen_s3
train	forehand	p23_foreopen_s2
train	forehand	p46_foreopen_s2
train	forehand	p31_foreopen_s1
train	forehand	p8_foreopen_s2
train	forehand	p6_foreopen_s1
train	forehand	p25_foreopen_s2
train	forehand	p12_foreopen_s1
train	forehand	p47_foreopen_s2
train	forehand	p21_foreopen_s3
train	forehand	p3_foreopen_s1
train	forehand	p19_foreopen_s1
train	forehand	p22_foreopen_s2
train	forehand	p19_foreopen_s2
train	forehand	p49_foreopen_s1
train	forehand	p5_foreopen_s3
train	forehand	p47_foreopen_s1
train	forehand	p24_foreopen_s1
train	forehand	p1_foreopen_s3
train	forehand	p8_foreopen_s3
train	forehand	p40_foreopen_s3
train	forehand	p16_foreopen_s1
train	forehand	p22_foreopen_s1
train	forehand	p44_foreopen_s1
train	forehand	p7_foreopen_s3
train	forehand	p6_foreopen_s2
train	forehand	p10_foreopen_s2
train	forehand	p34_foreopen_s1
train	forehand	p51_foreopen_s3
train	forehand	p9_foreopen_s1
train	forehand	p44_foreopen_s3
train	forehand	p18_foreopen_s2
train	forehand	p45_foreopen_s3
train	forehand	p28_foreopen_s2
train	forehand	p19_foreopen_s3
train	forehand	p2_foreopen_s1
train	forehand	p21_foreopen_s2
train	forehand	p44_foreopen_s2
train	forehand	p31_foreopen_s2
train	forehand	p36_foreopen_s3
train	forehand	p33_foreopen_s2
train	forehand	p51_foreopen_s2
train	forehand	p33_foreopen_s3
train	forehand	p6_foreopen_s3
train	forehand	p46_foreopen_s1
train	forehand	p4_foreopen_s3
train	forehand	p26_foreopen_s1
train	forehand	p9_foreopen_s3
train	forehand	p38_foreopen_s3
train	forehand	p54_foreopen_s3
train	forehand	p15_foreopen_s1
train	forehand	p52_foreopen_s1
train	forehand	p26_foreopen_s3
train	forehand	p42_foreopen_s1
train	forehand	p52_foreopen_s3
train	forehand	p1_foreopen_s1
train	forehand	p1_foreopen_s2
train	forehand	p2_foreopen_s2
train	forehand	p8_foreopen_s1
train	forehand	p53_foreopen_s3
train	forehand	p53_foreopen_s2
train	forehand	p28_foreopen_s1
train	forehand	p27_foreopen_s3
train	forehand	p50_foreopen_s2
train	forehand	p29_foreopen_s3
train	forehand	p52_foreopen_s2
train	forehand	p42_foreopen_s3
train	forehand	p35_foreopen_s3
train	forehand	p40_foreopen_s2
train	forehand	p20_foreopen_s2
train	forehand	p14_foreopen_s2
train	forehand	p10_foreopen_s1
train	forehand	p34_foreopen_s3
train	forehand	p20_foreopen_s3
train	forehand	p17_foreopen_s2
train	forehand	p27_foreopen_s2
train	forehand	p41_foreopen_s1
train	forehand	p11_foreopen_s2
train	forehand	p31_foreopen_s3
train	forehand	p3_foreopen_s3
train	forehand	p43_foreopen_s3
train	forehand	p25_foreopen_s3
train	forehand	p29_foreopen_s2
train	forehand	p2_foreopen_s3
train	forehand	p7_foreopen_s1
train	forehand	p50_foreopen_s3
train	forehand	p5_foreopen_s1
train	forehand	p20_foreopen_s1
validation	forehand	p50_foreopen_s1
validation	forehand	p43_foreopen_s2
validation	forehand	p5_foreopen_s2
validation	forehand	p43_foreopen_s1
validation	forehand	p55_foreopen_s3
validation	forehand	p33_foreopen_s1
validation	forehand	p39_foreopen_s1
validation	forehand	p28_foreopen_s3
validation	forehand	p48_foreopen_s3
validation	forehand	p47_foreopen_s3
validation	forehand	p36_foreopen_s2
validation	forehand	p49_foreopen_s3
validation	forehand	p7_foreopen_s2
validation	forehand	p41_foreopen_s2
validation	forehand	p48_foreopen_s2
validation	forehand	p27_foreopen_s1
validation	forehand	p11_foreopen_s1
test	forehand	p4_foreopen_s1
test	forehand	p18_foreopen_s3
test	forehand	p3_foreopen_s2
test	forehand	p4_foreopen_s2
test	forehand	p13_foreopen_s3
test	forehand	p14_foreopen_s1
test	forehand	p35_foreopen_s2
test	forehand	p40_foreopen_s1
test	forehand	p22_foreopen_s3
test	forehand	p15_foreopen_s3
test	forehand	p23_foreopen_s1
test	forehand	p37_foreopen_s1
test	forehand	p15_foreopen_s2
test	forehand	p12_foreopen_s3
test	forehand	p46_foreopen_s3
test	forehand	p30_foreopen_s2
train	forehand	p24_fslice_s2
train	forehand	p49_fslice_s1
train	forehand	p5_fslice_s2
train	forehand	p11_fslice_s3
train	forehand	p14_fslice_s2
train	forehand	p31_fslice_s3
train	forehand	p2_fslice_s2
train	forehand	p45_fslice_s3
train	forehand	p27_fslice_s1
train	forehand	p19_fslice_s1
train	forehand	p9_fslice_s3
train	forehand	p14_fslice_s3
train	forehand	p41_fslice_s3
train	forehand	p7_fslice_s3
train	forehand	p44_fslice_s2
train	forehand	p31_fslice_s2
train	forehand	p45_fslice_s2
train	forehand	p46_fslice_s3
train	forehand	p26_fslice_s3
train	forehand	p32_fslice_s2
train	forehand	p49_fslice_s2
train	forehand	p33_fslice_s1
train	forehand	p37_fslice_s1
train	forehand	p42_fslice_s3
train	forehand	p6_fslice_s3
train	forehand	p51_fslice_s2
train	forehand	p33_fslice_s3
train	forehand	p48_fslice_s2
train	forehand	p44_fslice_s1
train	forehand	p28_fslice_s2
train	forehand	p54_fslice_s3
train	forehand	p36_fslice_s2
train	forehand	p51_fslice_s3
train	forehand	p32_fslice_s3
train	forehand	p8_fslice_s3
train	forehand	p50_fslice_s1
train	forehand	p2_fslice_s3
train	forehand	p37_fslice_s2
train	forehand	p46_fslice_s2
train	forehand	p55_fslice_s3
train	forehand	p25_fslice_s1
train	forehand	p7_fslice_s2
train	forehand	p54_fslice_s2
train	forehand	p15_fslice_s3
train	forehand	p43_fslice_s3
train	forehand	p5_fslice_s3
train	forehand	p24_fslice_s3
train	forehand	p38_fslice_s2
train	forehand	p26_fslice_s2
train	forehand	p47_fslice_s2
train	forehand	p4_fslice_s1
train	forehand	p13_fslice_s1
train	forehand	p35_fslice_s3
train	forehand	p34_fslice_s3
train	forehand	p38_fslice_s3
train	forehand	p20_fslice_s3
train	forehand	p26_fslice_s1
train	forehand	p35_fslice_s2
train	forehand	p34_fslice_s1
train	forehand	p3_fslice_s2
train	forehand	p1_fslice_s3
train	forehand	p47_fslice_s1
train	forehand	p7_fslice_s1
train	forehand	p18_fslice_s2
train	forehand	p30_fslice_s1
train	forehand	p22_fslice_s2
train	forehand	p27_fslice_s3
train	forehand	p23_fslice_s2
train	forehand	p9_fslice_s2
train	forehand	p43_fslice_s2
train	forehand	p3_fslice_s3
train	forehand	p4_fslice_s2
train	forehand	p21_fslice_s2
train	forehand	p52_fslice_s3
train	forehand	p25_fslice_s3
train	forehand	p16_fslice_s1
train	forehand	p42_fslice_s2
train	forehand	p32_fslice_s1
train	forehand	p41_fslice_s1
train	forehand	p13_fslice_s3
train	forehand	p39_fslice_s1
train	forehand	p11_fslice_s2
train	forehand	p38_fslice_s1
train	forehand	p18_fslice_s3
train	forehand	p40_fslice_s2
train	forehand	p40_fslice_s3
train	forehand	p12_fslice_s1
train	forehand	p11_fslice_s1
train	forehand	p29_fslice_s1
train	forehand	p31_fslice_s1
train	forehand	p47_fslice_s3
train	forehand	p14_fslice_s1
train	forehand	p1_fslice_s1
train	forehand	p41_fslice_s2
train	forehand	p50_fslice_s3
train	forehand	p52_fslice_s2
train	forehand	p20_fslice_s1
train	forehand	p3_fslice_s1
train	forehand	p30_fslice_s2
train	forehand	p17_fslice_s2
train	forehand	p12_fslice_s3
train	forehand	p29_fslice_s3
train	forehand	p1_fslice_s2
train	forehand	p10_fslice_s3
train	forehand	p10_fslice_s1
train	forehand	p23_fslice_s3
train	forehand	p39_fslice_s2
train	forehand	p44_fslice_s3
train	forehand	p17_fslice_s1
train	forehand	p18_fslice_s1
train	forehand	p53_fslice_s2
train	forehand	p50_fslice_s2
train	forehand	p48_fslice_s1
train	forehand	p55_fslice_s2
train	forehand	p13_fslice_s2
train	forehand	p51_fslice_s1
train	forehand	p15_fslice_s2
train	forehand	p15_fslice_s1
train	forehand	p22_fslice_s1
train	forehand	p28_fslice_s3
train	forehand	p53_fslice_s3
train	forehand	p43_fslice_s1
train	forehand	p40_fslice_s1
train	forehand	p4_fslice_s3
train	forehand	p53_fslice_s1
train	forehand	p5_fslice_s1
train	forehand	p12_fslice_s2
train	forehand	p6_fslice_s2
train	forehand	p37_fslice_s3
train	forehand	p45_fslice_s1
train	forehand	p17_fslice_s3
train	forehand	p9_fslice_s1
validation	forehand	p24_fslice_s1
validation	forehand	p2_fslice_s1
validation	forehand	p25_fslice_s2
validation	forehand	p19_fslice_s3
validation	forehand	p21_fslice_s1
validation	forehand	p39_fslice_s3
validation	forehand	p21_fslice_s3
validation	forehand	p28_fslice_s1
validation	forehand	p16_fslice_s3
validation	forehand	p54_fslice_s1
validation	forehand	p33_fslice_s2
validation	forehand	p52_fslice_s1
validation	forehand	p36_fslice_s3
validation	forehand	p35_fslice_s1
validation	forehand	p19_fslice_s2
validation	forehand	p16_fslice_s2
validation	forehand	p29_fslice_s2
test	forehand	p8_fslice_s2
test	forehand	p22_fslice_s3
test	forehand	p20_fslice_s2
test	forehand	p49_fslice_s3
test	forehand	p46_fslice_s1
test	forehand	p30_fslice_s3
test	forehand	p36_fslice_s1
test	forehand	p23_fslice_s1
test	forehand	p6_fslice_s1
test	forehand	p55_fslice_s1
test	forehand	p42_fslice_s1
test	forehand	p8_fslice_s1
test	forehand	p10_fslice_s2
test	forehand	p34_fslice_s2
test	forehand	p27_fslice_s2
test	forehand	p48_fslice_s3
train	fvolley	p1_fvolley_s2
train	fvolley	p36_fvolley_s1
train	fvolley	p39_fvolley_s2
train	fvolley	p35_fvolley_s1
train	fvolley	p50_fvolley_s1
train	fvolley	p17_fvolley_s3
train	fvolley	p48_fvolley_s3
train	fvolley	p31_fvolley_s2
train	fvolley	p38_fvolley_s1
train	fvolley	p44_fvolley_s1
train	fvolley	p19_fvolley_s3
train	fvolley	p42_fvolley_s2
train	fvolley	p53_fvolley_s2
train	fvolley	p52_fvolley_s2
train	fvolley	p51_fvolley_s1
train	fvolley	p20_fvolley_s1
train	fvolley	p23_fvolley_s3
train	fvolley	p47_fvolley_s1
train	fvolley	p14_fvolley_s3
train	fvolley	p37_fvolley_s1
train	fvolley	p13_fvolley_s3
train	fvolley	p11_fvolley_s1
train	fvolley	p9_fvolley_s1
train	fvolley	p5_fvolley_s2
train	fvolley	p8_fvolley_s3
train	fvolley	p18_fvolley_s3
train	fvolley	p1_fvolley_s3
train	fvolley	p11_fvolley_s2
train	fvolley	p32_fvolley_s2
train	fvolley	p42_fvolley_s3
train	fvolley	p38_fvolley_s3
train	fvolley	p7_fvolley_s1
train	fvolley	p49_fvolley_s2
train	fvolley	p45_fvolley_s3
train	fvolley	p3_fvolley_s1
train	fvolley	p3_fvolley_s2
train	fvolley	p2_fvolley_s3
train	fvolley	p5_fvolley_s3
train	fvolley	p48_fvolley_s2
train	fvolley	p4_fvolley_s2
train	fvolley	p31_fvolley_s3
train	fvolley	p29_fvolley_s2
train	fvolley	p23_fvolley_s1
train	fvolley	p6_fvolley_s3
train	fvolley	p9_fvolley_s2
train	fvolley	p54_fvolley_s2
train	fvolley	p16_fvolley_s1
train	fvolley	p2_fvolley_s1
train	fvolley	p11_fvolley_s3
train	fvolley	p39_fvolley_s3
train	fvolley	p41_fvolley_s3
train	fvolley	p19_fvolley_s1
train	fvolley	p38_fvolley_s2
train	fvolley	p21_fvolley_s2
train	fvolley	p4_fvolley_s1
train	fvolley	p46_fvolley_s1
train	fvolley	p26_fvolley_s3
train	fvolley	p24_fvolley_s2
train	fvolley	p18_fvolley_s2
train	fvolley	p55_fvolley_s2
train	fvolley	p20_fvolley_s3
train	fvolley	p5_fvolley_s1
train	fvolley	p29_fvolley_s1
train	fvolley	p28_fvolley_s3
train	fvolley	p40_fvolley_s3
train	fvolley	p15_fvolley_s1
train	fvolley	p53_fvolley_s1
train	fvolley	p24_fvolley_s1
train	fvolley	p29_fvolley_s3
train	fvolley	p32_fvolley_s3
train	fvolley	p36_fvolley_s2
train	fvolley	p7_fvolley_s3
train	fvolley	p19_fvolley_s2
train	fvolley	p22_fvolley_s1
train	fvolley	p30_fvolley_s3
train	fvolley	p27_fvolley_s2
train	fvolley	p45_fvolley_s2
train	fvolley	p1_fvolley_s1
train	fvolley	p10_fvolley_s2
train	fvolley	p33_fvolley_s1
train	fvolley	p36_fvolley_s3
train	fvolley	p34_fvolley_s2
train	fvolley	p14_fvolley_s1
train	fvolley	p18_fvolley_s1
train	fvolley	p9_fvolley_s3
train	fvolley	p4_fvolley_s3
train	fvolley	p30_fvolley_s1
train	fvolley	p15_fvolley_s2
train	fvolley	p48_fvolley_s1
train	fvolley	p45_fvolley_s1
train	fvolley	p13_fvolley_s1
train	fvolley	p54_fvolley_s1
train	fvolley	p14_fvolley_s2
train	fvolley	p40_fvolley_s2
train	fvolley	p49_fvolley_s1
train	fvolley	p6_fvolley_s1
train	fvolley	p26_fvolley_s2
train	fvolley	p8_fvolley_s1
train	fvolley	p43_fvolley_s3
train	fvolley	p32_fvolley_s1
train	fvolley	p52_fvolley_s3
train	fvolley	p25_fvolley_s3
train	fvolley	p25_fvolley_s1
train	fvolley	p51_fvolley_s2
train	fvolley	p47_fvolley_s3
train	fvolley	p31_fvolley_s1
train	fvolley	p50_fvolley_s2
train	fvolley	p54_fvolley_s3
train	fvolley	p13_fvolley_s2
train	fvolley	p6_fvolley_s2
train	fvolley	p16_fvolley_s2
train	fvolley	p39_fvolley_s1
train	fvolley	p52_fvolley_s1
train	fvolley	p41_fvolley_s1
train	fvolley	p10_fvolley_s3
train	fvolley	p44_fvolley_s3
train	fvolley	p35_fvolley_s3
train	fvolley	p22_fvolley_s2
train	fvolley	p28_fvolley_s2
train	fvolley	p33_fvolley_s3
train	fvolley	p16_fvolley_s3
train	fvolley	p43_fvolley_s1
train	fvolley	p35_fvolley_s2
train	fvolley	p7_fvolley_s2
train	fvolley	p2_fvolley_s2
train	fvolley	p53_fvolley_s3
train	fvolley	p37_fvolley_s2
train	fvolley	p27_fvolley_s3
train	fvolley	p42_fvolley_s1
train	fvolley	p21_fvolley_s3
train	fvolley	p25_fvolley_s2
train	fvolley	p28_fvolley_s1
validation	fvolley	p12_fvolley_s2
validation	fvolley	p41_fvolley_s2
validation	fvolley	p50_fvolley_s3
validation	fvolley	p37_fvolley_s3
validation	fvolley	p24_fvolley_s3
validation	fvolley	p55_fvolley_s1
validation	fvolley	p23_fvolley_s2
validation	fvolley	p49_fvolley_s3
validation	fvolley	p43_fvolley_s2
validation	fvolley	p17_fvolley_s2
validation	fvolley	p26_fvolley_s1
validation	fvolley	p34_fvolley_s3
validation	fvolley	p20_fvolley_s2
validation	fvolley	p46_fvolley_s2
validation	fvolley	p21_fvolley_s1
validation	fvolley	p47_fvolley_s2
validation	fvolley	p46_fvolley_s3
test	fvolley	p3_fvolley_s3
test	fvolley	p51_fvolley_s3
test	fvolley	p55_fvolley_s3
test	fvolley	p22_fvolley_s3
test	fvolley	p27_fvolley_s1
test	fvolley	p34_fvolley_s1
test	fvolley	p17_fvolley_s1
test	fvolley	p15_fvolley_s3
test	fvolley	p8_fvolley_s2
test	fvolley	p10_fvolley_s1
test	fvolley	p44_fvolley_s2
test	fvolley	p12_fvolley_s1
test	fvolley	p33_fvolley_s2
test	fvolley	p12_fvolley_s3
test	fvolley	p40_fvolley_s1
test	fvolley	p30_fvolley_s2
train	service	p31_serflat_s2
train	service	p2_serflat_s2
train	service	p20_serflat_s2
train	service	p55_serflat_s2
train	service	p53_serflat_s3
train	service	p24_serflat_s3
train	service	p25_serflat_s3
train	service	p15_serflat_s1
train	service	p5_serflat_s3
train	service	p18_serflat_s3
train	service	p10_serflat_s2
train	service	p3_serflat_s1
train	service	p53_serflat_s1
train	service	p27_serflat_s2
train	service	p12_serflat_s1
train	service	p35_serflat_s3
train	service	p29_serflat_s1
train	service	p47_serflat_s2
train	service	p22_serflat_s3
train	service	p20_serflat_s3
train	service	p37_serflat_s2
train	service	p30_serflat_s2
train	service	p34_serflat_s2
train	service	p37_serflat_s3
train	service	p42_serflat_s3
train	service	p43_serflat_s3
train	service	p33_serflat_s3
train	service	p40_serflat_s1
train	service	p17_serflat_s2
train	service	p51_serflat_s3
train	service	p21_serflat_s3
train	service	p44_serflat_s2
train	service	p39_serflat_s2
train	service	p48_serflat_s2
train	service	p7_serflat_s2
train	service	p1_serflat_s1
train	service	p28_serflat_s2
train	service	p11_serflat_s3
train	service	p49_serflat_s2
train	service	p17_serflat_s3
train	service	p15_serflat_s3
train	service	p16_serflat_s3
train	service	p36_serflat_s3
train	service	p30_serflat_s3
train	service	p24_serflat_s2
train	service	p26_serflat_s2
train	service	p37_serflat_s1
train	service	p36_serflat_s1
train	service	p8_serflat_s3
train	service	p55_serflat_s1
train	service	p49_serflat_s1
train	service	p29_serflat_s2
train	service	p45_serflat_s2
train	service	p24_serflat_s1
train	service	p27_serflat_s1
train	service	p40_serflat_s3
train	service	p10_serflat_s3
train	service	p15_serflat_s2
train	service	p43_serflat_s2
train	service	p54_serflat_s3
train	service	p13_serflat_s2
train	service	p4_serflat_s2
train	service	p51_serflat_s2
train	service	p28_serflat_s1
train	service	p11_serflat_s2
train	service	p54_serflat_s2
train	service	p2_serflat_s3
train	service	p7_serflat_s1
train	service	p46_serflat_s2
train	service	p44_serflat_s3
train	service	p21_serflat_s2
train	service	p55_serflat_s3
train	service	p14_serflat_s2
train	service	p9_serflat_s3
train	service	p31_serflat_s3
train	service	p4_serflat_s1
train	service	p53_serflat_s2
train	service	p36_serflat_s2
train	service	p26_serflat_s3
train	service	p49_serflat_s3
train	service	p32_serflat_s2
train	service	p33_serflat_s1
train	service	p23_serflat_s3
train	service	p31_serflat_s1
train	service	p16_serflat_s1
train	service	p11_serflat_s1
train	service	p38_serflat_s3
train	service	p7_serflat_s3
train	service	p5_serflat_s1
train	service	p52_serflat_s2
train	service	p12_serflat_s3
train	service	p18_serflat_s2
train	service	p44_serflat_s1
train	service	p32_serflat_s1
train	service	p6_serflat_s1
train	service	p35_serflat_s2
train	service	p25_serflat_s1
train	service	p9_serflat_s2
train	service	p30_serflat_s1
train	service	p51_serflat_s1
train	service	p50_serflat_s2
train	service	p29_serflat_s3
train	service	p52_serflat_s3
train	service	p50_serflat_s3
train	service	p34_serflat_s3
train	service	p17_serflat_s1
train	service	p47_serflat_s3
train	service	p10_serflat_s1
train	service	p19_serflat_s1
train	service	p48_serflat_s1
train	service	p45_serflat_s3
train	service	p41_serflat_s2
train	service	p23_serflat_s2
train	service	p39_serflat_s1
train	service	p4_serflat_s3
train	service	p6_serflat_s2
train	service	p14_serflat_s3
train	service	p6_serflat_s3
train	service	p18_serflat_s1
train	service	p19_serflat_s3
train	service	p33_serflat_s2
train	service	p41_serflat_s3
train	service	p52_serflat_s1
train	service	p50_serflat_s1
train	service	p46_serflat_s3
train	service	p41_serflat_s1
train	service	p22_serflat_s2
train	service	p42_serflat_s2
train	service	p12_serflat_s2
train	service	p20_serflat_s1
train	service	p3_serflat_s3
train	service	p5_serflat_s2
validation	service	p34_serflat_s1
validation	service	p43_serflat_s1
validation	service	p22_serflat_s1
validation	service	p9_serflat_s1
validation	service	p19_serflat_s2
validation	service	p45_serflat_s1
validation	service	p8_serflat_s1
validation	service	p32_serflat_s3
validation	service	p25_serflat_s2
validation	service	p8_serflat_s2
validation	service	p1_serflat_s3
validation	service	p47_serflat_s1
validation	service	p26_serflat_s1
validation	service	p54_serflat_s1
validation	service	p3_serflat_s2
validation	service	p23_serflat_s1
validation	service	p27_serflat_s3
test	service	p21_serflat_s1
test	service	p13_serflat_s3
test	service	p35_serflat_s1
test	service	p16_serflat_s2
test	service	p38_serflat_s2
test	service	p42_serflat_s1
test	service	p28_serflat_s3
test	service	p46_serflat_s1
test	service	p13_serflat_s1
test	service	p48_serflat_s3
test	service	p14_serflat_s1
test	service	p40_serflat_s2
test	service	p1_serflat_s2
test	service	p2_serflat_s1
test	service	p38_serflat_s1
test	service	p39_serflat_s3
train	service	p20_serkick_s1
train	service	p4_serkick_s2
train	service	p24_serkick_s3
train	service	p32_serkick_s3
train	service	p11_serkick_s2
train	service	p36_serkick_s1
train	service	p12_serkick_s2
train	service	p55_serkick_s3
train	service	p23_serkick_s3
train	service	p15_serkick_s2
train	service	p7_serkick_s2
train	service	p49_serkick_s1
train	service	p1_serkick_s2
train	service	p16_serkick_s3
train	service	p29_serkick_s2
train	service	p29_serkick_s3
train	service	p3_serkick_s1
train	service	p24_serkick_s2
train	service	p16_serkick_s1
train	service	p50_serkick_s3
train	service	p41_serkick_s1
train	service	p45_serkick_s2
train	service	p6_serkick_s3
train	service	p29_serkick_s1
train	service	p28_serkick_s1
train	service	p32_serkick_s1
train	service	p44_serkick_s1
train	service	p44_serkick_s3
train	service	p30_serkick_s2
train	service	p38_serkick_s3
train	service	p38_serkick_s2
train	service	p13_serkick_s1
train	service	p30_serkick_s1
train	service	p49_serkick_s3
train	service	p40_serkick_s2
train	service	p19_serkick_s2
train	service	p33_serkick_s3
train	service	p18_serkick_s1
train	service	p37_serkick_s2
train	service	p49_serkick_s2
train	service	p43_serkick_s2
train	service	p27_serkick_s2
train	service	p9_serkick_s3
train	service	p31_serkick_s2
train	service	p39_serkick_s2
train	service	p51_serkick_s3
train	service	p22_serkick_s3
train	service	p17_serkick_s1
train	service	p10_serkick_s3
train	service	p27_serkick_s1
train	service	p37_serkick_s1
train	service	p46_serkick_s2
train	service	p2_serkick_s2
train	service	p52_serkick_s2
train	service	p2_serkick_s1
train	service	p19_serkick_s3
train	service	p54_serkick_s3
train	service	p8_serkick_s1
train	service	p7_serkick_s1
train	service	p39_serkick_s1
train	service	p26_serkick_s2
train	service	p35_serkick_s3
train	service	p53_serkick_s1
train	service	p31_serkick_s3
train	service	p33_serkick_s1
train	service	p21_serkick_s1
train	service	p43_serkick_s3
train	service	p53_serkick_s3
train	service	p2_serkick_s3
train	service	p8_serkick_s2
train	service	p43_serkick_s1
train	service	p52_serkick_s1
train	service	p51_serkick_s1
train	service	p36_serkick_s2
train	service	p26_serkick_s3
train	service	p1_serkick_s3
train	service	p48_serkick_s2
train	service	p47_serkick_s2
train	service	p25_serkick_s2
train	service	p3_serkick_s3
train	service	p35_serkick_s1
train	service	p10_serkick_s2
train	service	p22_serkick_s1
train	service	p38_serkick_s1
train	service	p34_serkick_s2
train	service	p18_serkick_s2
train	service	p28_serkick_s3
train	service	p47_serkick_s1
train	service	p50_serkick_s2
train	service	p50_serkick_s1
train	service	p20_serkick_s3
train	service	p20_serkick_s2
train	service	p24_serkick_s1
train	service	p19_serkick_s1
train	service	p16_serkick_s2
train	service	p25_serkick_s3
train	service	p41_serkick_s3
train	service	p34_serkick_s3
train	service	p12_serkick_s3
train	service	p33_serkick_s2
train	service	p5_serkick_s2
train	service	p27_serkick_s3
train	service	p5_serkick_s3
train	service	p4_serkick_s1
train	service	p41_serkick_s2
train	service	p10_serkick_s1
train	service	p9_serkick_s2
train	service	p46_serkick_s3
train	service	p34_serkick_s1
train	service	p42_serkick_s2
train	service	p21_serkick_s2
train	service	p47_serkick_s3
train	service	p9_serkick_s1
train	service	p17_serkick_s2
train	service	p54_serkick_s2
train	service	p14_serkick_s3
train	service	p30_serkick_s3
train	service	p15_serkick_s1
train	service	p14_serkick_s2
train	service	p17_serkick_s3
train	service	p46_serkick_s1
train	service	p26_serkick_s1
train	service	p55_serkick_s1
train	service	p35_serkick_s2
train	service	p32_serkick_s2
train	service	p11_serkick_s3
train	service	p44_serkick_s2
train	service	p6_serkick_s2
train	service	p54_serkick_s1
train	service	p11_serkick_s1
train	service	p3_serkick_s2
train	service	p25_serkick_s1
validation	service	p28_serkick_s2
validation	service	p15_serkick_s3
validation	service	p45_serkick_s3
validation	service	p48_serkick_s3
validation	service	p23_serkick_s2
validation	service	p8_serkick_s3
validation	service	p45_serkick_s1
validation	service	p51_serkick_s2
validation	service	p48_serkick_s1
validation	service	p55_serkick_s2
validation	service	p42_serkick_s1
validation	service	p31_serkick_s1
validation	service	p5_serkick_s1
validation	service	p1_serkick_s1
validation	service	p21_serkick_s3
validation	service	p42_serkick_s3
validation	service	p7_serkick_s3
test	service	p14_serkick_s1
test	service	p22_serkick_s2
test	service	p53_serkick_s2
test	service	p18_serkick_s3
test	service	p13_serkick_s3
test	service	p39_serkick_s3
test	service	p37_serkick_s3
test	service	p36_serkick_s3
test	service	p6_serkick_s1
test	service	p23_serkick_s1
test	service	p4_serkick_s3
test	service	p40_serkick_s3
test	service	p13_serkick_s2
test	service	p12_serkick_s1
test	service	p40_serkick_s1
test	service	p52_serkick_s3
train	service	p48_serslice_s3
train	service	p8_serslice_s1
train	service	p33_serslice_s2
train	service	p50_serslice_s2
train	service	p28_serslice_s1
train	service	p42_serslice_s3
train	service	p51_serslice_s2
train	service	p48_serslice_s2
train	service	p3_serslice_s1
train	service	p45_serslice_s2
train	service	p28_serslice_s3
train	service	p32_serslice_s1
train	service	p42_serslice_s1
train	service	p36_serslice_s2
train	service	p41_serslice_s2
train	service	p49_serslice_s2
train	service	p44_serslice_s2
train	service	p54_serslice_s2
train	service	p13_serslice_s2
train	service	p32_serslice_s2
train	service	p12_serslice_s1
train	service	p6_serslice_s3
train	service	p19_serslice_s1
train	service	p18_serslice_s2
train	service	p4_serslice_s2
train	service	p37_serslice_s1
train	service	p2_serslice_s3
train	service	p54_serslice_s3
train	service	p23_serslice_s2
train	service	p27_serslice_s1
train	service	p34_serslice_s2
train	service	p9_serslice_s3
train	service	p47_serslice_s3
train	service	p16_serslice_s2
train	service	p25_serslice_s2
train	service	p55_serslice_s3
train	service	p43_serslice_s3
train	service	p30_serslice_s3
train	service	p39_serslice_s2
train	service	p14_serslice_s3
train	service	p16_serslice_s1
train	service	p37_serslice_s2
train	service	p4_serslice_s3
train	service	p22_serslice_s2
train	service	p26_serslice_s2
train	service	p5_serslice_s1
train	service	p53_serslice_s1
train	service	p52_serslice_s2
train	service	p53_serslice_s2
train	service	p11_serslice_s3
train	service	p1_serslice_s1
train	service	p34_serslice_s3
train	service	p54_serslice_s1
train	service	p23_serslice_s3
train	service	p49_serslice_s1
train	service	p38_serslice_s1
train	service	p34_serslice_s1
train	service	p25_serslice_s3
train	service	p21_serslice_s1
train	service	p3_serslice_s2
train	service	p26_serslice_s3
train	service	p50_serslice_s3
train	service	p17_serslice_s2
train	service	p36_serslice_s1
train	service	p51_serslice_s1
train	service	p44_serslice_s1
train	service	p9_serslice_s1
train	service	p55_serslice_s1
train	service	p39_serslice_s3
train	service	p38_serslice_s3
train	service	p5_serslice_s2
train	service	p42_serslice_s2
train	service	p31_serslice_s1
train	service	p37_serslice_s3
train	service	p55_serslice_s2
train	service	p15_serslice_s1
train	service	p13_serslice_s1
train	service	p26_serslice_s1
train	service	p29_serslice_s3
train	service	p20_serslice_s3
train	service	p5_serslice_s3
train	service	p19_serslice_s2
train	service	p43_serslice_s2
train	service	p11_serslice_s1
train	service	p46_serslice_s1
train	service	p39_serslice_s1
train	service	p14_serslice_s1
train	service	p52_serslice_s3
train	service	p31_serslice_s2
train	service	p47_serslice_s1
train	service	p35_serslice_s2
train	service	p48_serslice_s1
train	service	p16_serslice_s3
train	service	p31_serslice_s3
train	service	p29_serslice_s1
train	service	p15_serslice_s3
train	service	p45_serslice_s1
train	service	p8_serslice_s3
train	service	p1_serslice_s3
train	service	p24_serslice_s1
train	service	p27_serslice_s3
train	service	p41_serslice_s3
train	service	p38_serslice_s2
train	service	p6_serslice_s1
train	service	p7_serslice_s3
train	service	p18_serslice_s3
train	service	p28_serslice_s2
train	service	p1_serslice_s2
train	service	p17_serslice_s1
train	service	p17_serslice_s3
train	service	p47_serslice_s2
train	service	p10_serslice_s3
train	service	p21_serslice_s2
train	service	p29_serslice_s2
train	service	p52_serslice_s1
train	service	p46_serslice_s2
train	service	p50_serslice_s1
train	service	p53_serslice_s3
train	service	p12_serslice_s2
train	service	p6_serslice_s2
train	service	p12_serslice_s3
train	service	p46_serslice_s3
train	service	p44_serslice_s3
train	service	p15_serslice_s2
train	service	p8_serslice_s2
train	service	p2_serslice_s2
train	service	p14_serslice_s2
train	service	p19_serslice_s3
train	service	p25_serslice_s1
train	service	p20_serslice_s2
train	service	p4_serslice_s1
train	service	p3_serslice_s3
validation	service	p40_serslice_s1
validation	service	p7_serslice_s2
validation	service	p30_serslice_s2
validation	service	p30_serslice_s1
validation	service	p13_serslice_s3
validation	service	p23_serslice_s1
validation	service	p10_serslice_s2
validation	service	p21_serslice_s3
validation	service	p33_serslice_s3
validation	service	p22_serslice_s3
validation	service	p35_serslice_s3
validation	service	p36_serslice_s3
validation	service	p24_serslice_s2
validation	service	p32_serslice_s3
validation	service	p49_serslice_s3
validation	service	p35_serslice_s1
validation	service	p27_serslice_s2
test	service	p11_serslice_s2
test	service	p9_serslice_s2
test	service	p33_serslice_s1
test	service	p24_serslice_s3
test	service	p43_serslice_s1
test	service	p10_serslice_s1
test	service	p51_serslice_s3
test	service	p45_serslice_s3
test	service	p7_serslice_s1
test	service	p18_serslice_s1
test	service	p20_serslice_s1
test	service	p2_serslice_s1
test	service	p22_serslice_s1
test	service	p41_serslice_s1
test	service	p40_serslice_s3
test	service	p40_serslice_s2
train	smash	p30_smash_s1
train	smash	p52_smash_s2
train	smash	p15_smash_s3
train	smash	p26_smash_s1
train	smash	p34_smash_s2
train	smash	p37_smash_s2
train	smash	p45_smash_s2
train	smash	p48_smash_s2
train	smash	p12_smash_s3
train	smash	p38_smash_s3
train	smash	p31_smash_s1
train	smash	p2_smash_s3
train	smash	p14_smash_s1
train	smash	p5_smash_s1
train	smash	p54_smash_s2
train	smash	p16_smash_s1
train	smash	p9_smash_s2
train	smash	p20_smash_s3
train	smash	p23_smash_s1
train	smash	p33_smash_s1
train	smash	p50_smash_s1
train	smash	p29_smash_s1
train	smash	p28_smash_s3
train	smash	p7_smash_s2
train	smash	p44_smash_s1
train	smash	p13_smash_s3
train	smash	p11_smash_s2
train	smash	p1_smash_s1
train	smash	p9_smash_s3
train	smash	p10_smash_s3
train	smash	p49_smash_s2
train	smash	p4_smash_s1
train	smash	p38_smash_s1
train	smash	p54_smash_s3
train	smash	p19_smash_s2
train	smash	p37_smash_s1
train	smash	p42_smash_s1
train	smash	p2_smash_s1
train	smash	p37_smash_s3
train	smash	p19_smash_s3
train	smash	p22_smash_s3
train	smash	p50_smash_s3
train	smash	p10_smash_s1
train	smash	p17_smash_s1
train	smash	p25_smash_s2
train	smash	p21_smash_s1
train	smash	p46_smash_s3
train	smash	p42_smash_s2
train	smash	p43_smash_s3
train	smash	p6_smash_s2
train	smash	p36_smash_s2
train	smash	p34_smash_s1
train	smash	p52_smash_s1
train	smash	p7_smash_s3
train	smash	p40_smash_s2
train	smash	p5_smash_s2
train	smash	p24_smash_s3
train	smash	p49_smash_s1
train	smash	p17_smash_s3
train	smash	p26_smash_s2
train	smash	p20_smash_s2
train	smash	p55_smash_s3
train	smash	p31_smash_s2
train	smash	p33_smash_s2
train	smash	p46_smash_s1
train	smash	p38_smash_s2
train	smash	p22_smash_s2
train	smash	p35_smash_s1
train	smash	p22_smash_s1
train	smash	p24_smash_s1
train	smash	p35_smash_s2
train	smash	p36_smash_s1
train	smash	p4_smash_s2
train	smash	p3_smash_s3
train	smash	p41_smash_s3
train	smash	p25_smash_s1
train	smash	p44_smash_s3
train	smash	p36_smash_s3
train	smash	p44_smash_s2
train	smash	p18_smash_s1
train	smash	p47_smash_s3
train	smash	p30_smash_s3
train	smash	p51_smash_s2
train	smash	p19_smash_s1
train	smash	p15_smash_s1
train	smash	p43_smash_s1
train	smash	p45_smash_s1
train	smash	p39_smash_s2
train	smash	p55_smash_s2
train	smash	p40_smash_s1
train	smash	p41_smash_s1
train	smash	p47_smash_s2
train	smash	p54_smash_s1
train	smash	p35_smash_s3
train	smash	p50_smash_s2
train	smash	p39_smash_s3
train	smash	p53_smash_s3
train	smash	p46_smash_s2
train	smash	p1_smash_s2
train	smash	p12_smash_s1
train	smash	p14_smash_s2
train	smash	p28_smash_s1
train	smash	p21_smash_s2
train	smash	p47_smash_s1
train	smash	p11_smash_s1
train	smash	p8_smash_s3
train	smash	p20_smash_s1
train	smash	p55_smash_s1
train	smash	p42_smash_s3
train	smash	p51_smash_s1
train	smash	p39_smash_s1
train	smash	p2_smash_s2
train	smash	p6_smash_s3
train	smash	p17_smash_s2
train	smash	p51_smash_s3
train	smash	p13_smash_s2
train	smash	p40_smash_s3
train	smash	p34_smash_s3
train	smash	p32_smash_s1
train	smash	p52_smash_s3
train	smash	p8_smash_s2
train	smash	p23_smash_s3
train	smash	p53_smash_s2
train	smash	p18_smash_s2
train	smash	p15_smash_s2
train	smash	p3_smash_s1
train	smash	p18_smash_s3
train	smash	p13_smash_s1
train	smash	p27_smash_s2
train	smash	p24_smash_s2
train	smash	p30_smash_s2
train	smash	p29_smash_s3
validation	smash	p33_smash_s3
validation	smash	p45_smash_s3
validation	smash	p28_smash_s2
validation	smash	p32_smash_s2
validation	smash	p48_smash_s1
validation	smash	p32_smash_s3
validation	smash	p48_smash_s3
validation	smash	p31_smash_s3
validation	smash	p8_smash_s1
validation	smash	p7_smash_s1
validation	smash	p16_smash_s3
validation	smash	p49_smash_s3
validation	smash	p26_smash_s3
validation	smash	p9_smash_s1
validation	smash	p14_smash_s3
validation	smash	p10_smash_s2
validation	smash	p41_smash_s2
test	smash	p53_smash_s1
test	smash	p12_smash_s2
test	smash	p27_smash_s1
test	smash	p29_smash_s2
test	smash	p25_smash_s3
test	smash	p4_smash_s3
test	smash	p21_smash_s3
test	smash	p1_smash_s3
test	smash	p5_smash_s3
test	smash	p3_smash_s2
test	smash	p23_smash_s2
test	smash	p11_smash_s3
test	smash	p6_smash_s1
test	smash	p16_smash_s2
test	smash	p27_smash_s3
test	smash	p43_smash_s2
