# Supplementary material for: Attention-enhanced gated recurrent unit for action recognition in tennis
Source: PeerJ Comput Sci. 2024 Jan 11;10:e1804. doi: 10.7717/peerj-cs.1804 (PMC10803087; doi:10.7717/peerj-cs.1804)
Supplement: Supplemental Information 1 [file peerj-cs-10-1804-s001.zip › model_benchmark/cnn.py]

import torch
import torch.nn as nn


class SampleCNN(nn.Module):
    def __init__(self, in_channel, n_classs):
        super(SampleCNN, self).__init__()

        self.conv1 = nn.Sequential(
            nn.Conv1d(in_channel, 128, kernel_size=15, stride=3),
            nn.BatchNorm1d(128),
            nn.ReLU())
       
        self.conv2 = nn.Sequential(
            nn.Conv1d(128, 256, kernel_size=11, stride=3),
            nn.BatchNorm1d(256),
            nn.ReLU(),)
        
        self.conv3 = nn.Sequential(
            nn.Conv1d(256, 128, kernel_size=11, stride=3),
            nn.BatchNorm1d(128),
            nn.ReLU(),)
    
        self.conv4 = nn.Sequential(
            nn.Conv1d(128, 64, kernel_size=9, stride=3),
            nn.BatchNorm1d(64),
            nn.ReLU(),
        )
        self.fc_out = nn.Linear(1344, n_classs) # if feature densenet ==> nn.Linear(1088, n_classs)
    
    def forward(self, x):
        
        out = self.conv1(x)
        out = self.conv2(out)
        out = self.conv3(out)
        out = self.conv4(out)
        out = out.view(x.shape[0], out.size(1) * out.size(2))
        output = self.fc_out(out)

        return output
    
