# Supplementary material for: Attention-enhanced gated recurrent unit for action recognition in tennis
Source: PeerJ Comput Sci. 2024 Jan 11;10:e1804. doi: 10.7717/peerj-cs.1804 (PMC10803087; doi:10.7717/peerj-cs.1804)
Supplement: Supplemental Information 1 [file peerj-cs-10-1804-s001.zip › model_benchmark/LSTM.py]

import torch
import torch.autograd as autograd
import torch.nn as nn


class LSTMModel(nn.Module):
    def __init__(self, input_dim, hidden_dim, num_layer, output_dim, device='cuda'):
        super(LSTMModel, self).__init__()
        # Hidden dimensions
        self.hidden_dim = hidden_dim
        self.device = device

        # Number of hidden layers
        self.num_layer = num_layer

        self.lstm = nn.LSTM(input_dim, hidden_dim, num_layer, batch_first=True)

        # FC layer
        self.fc = nn.Linear(hidden_dim, output_dim)

    def forward(self, x):
        # Initialize hidden state with zeros
        h0 = torch.zeros(self.num_layer, x.size(0), self.hidden_dim).to(self.device)

        # Initialize cell state
        c0 = torch.zeros(self.num_layer, x.size(0), self.hidden_dim).to(self.device)

        out, (hn, cn) = self.lstm(x, (h0, c0)) 
        out = self.fc(out[:, -1, :])
        
        return out
