# Supplementary material for: Attention-enhanced gated recurrent unit for action recognition in tennis
Source: PeerJ Comput Sci. 2024 Jan 11;10:e1804. doi: 10.7717/peerj-cs.1804 (PMC10803087; doi:10.7717/peerj-cs.1804)
Supplement: Supplemental Information 1 [file peerj-cs-10-1804-s001.zip › README.md]

# Tennis Detection


# Prepare data
You can download the features extracted (features.zip) from the pretrained InceptionV3, DensetNet and EfficientNetB5: https://drive.google.com/file/d/1EQIIt2QnB5MfO3OCbmlUqropnWOphyDF/view?usp=drive_link
```python
cd /Tennis_detection/data
unzip features.zip
```

# Training Deep Learning Models

```
cd /Tennis_detection
python train.py
```

# Training Machine Learning Models

```
cd /Tennis_detection
python train_RF.py
python train_SVM.py
```
