# Supplementary material for: Attention-enhanced gated recurrent unit for action recognition in tennis
Source: PeerJ Comput Sci. 2024 Jan 11;10:e1804. doi: 10.7717/peerj-cs.1804 (PMC10803087; doi:10.7717/peerj-cs.1804)
Supplement: Supplemental Information 1 [file peerj-cs-10-1804-s001.zip › data_utils.py]

import numpy as np
import csv

import os
import os.path

class DataSet():

	def __init__(self, seq_length=16, feature_name='densenet'):

		# length of each video in the dataset (default downsampled to 16 frames)
		self.seq_length = seq_length

		# directory containing saved .npy sequences
		self.sequence_path = os.path.join('data', f'sequences_{feature_name}')

		# obtain the dataset info from data_file.csv
		self.data = self.get_data()


	@staticmethod
	def get_data():
		"""Load our data from file."""
		with open(os.path.join('data', 'data_file.csv'), 'r') as fin:
			reader = csv.reader(fin)
			data = list(reader)
		return data


	# train and test are lists, with each element a line in csv file
	def split_dataset(self):
		train = []
		validation = []
		test = []
		for item in self.data:
			if item[0] == 'train':
				train.append(item)
			elif item[0] == 'validation':
				validation.append(item)
			else:
				test.append(item)
		return train, validation, test


	def get_extracted_sequence(self, sample):
		"""
		This function is used in frame_generator(). Returns a sequence
		(I believe this is a list) from a .npy file stored on disc
		or creates it on the fly if not and saves as .npy for future use.

		Each sequence is a list, with each element containing the feature
		vector for each frame.
		"""

		filename = sample[2]
		
		path = os.path.join(self.sequence_path, sample[1], filename + '-' + str(self.seq_length) + \
			'-features.npy')
		# return saved numpy sequence
		if os.path.isfile(path):
			return np.load(path)
		
		# else we generate the numpy sequence now (saved on disc for future use)
		else:
			return None


	def generate_data(self, train_validate_test):
		"""
		This function generates desired training data
		"""
		train, validation, test = self.split_dataset()
		if train_validate_test == 'train':
			data = train
		elif train_validate_test == 'validation':
			data = validation
		elif train_validate_test == 'test':
			data = test

		X, y = [], []
		list_labels = ['bvolley', 'fvolley', 'smash', 'service', 'backhand', 'forehand']
		# loop over list of validation samples, and create sequences
		for sample in data:

			sequence = None

			sequence = self.get_extracted_sequence(sample)

			if sequence is None:
				raise ValueError("Unable to find sequence!")

			X.append(sequence)

			class_label = sample[1]  # from csv line
			# y.append(self.get_class_one_hot(class_label))
			class_label = list_labels.index(class_label)
			y.append(class_label)

		# print "yielding entire validation set"
		return np.array(X), np.array(y)
