# Supplementary material for: Attention-enhanced gated recurrent unit for action recognition in tennis
Source: PeerJ Comput Sci. 2024 Jan 11;10:e1804. doi: 10.7717/peerj-cs.1804 (PMC10803087; doi:10.7717/peerj-cs.1804)
Supplement: Supplemental Information 1 [file peerj-cs-10-1804-s001.zip › train_SVM.py]

from data_utils import DataSet
from utils import list_perfrom
import torch
import random
import numpy as np
from sklearn import svm

device = 'cuda'
def seed_everything(seed: int):
    random.seed(seed)
    np.random.seed(seed)
    torch.manual_seed(seed)
    torch.cuda.manual_seed_all(seed)
seed_everything(2)

if __name__ == '__main__':
    # Params
    n_epochs= 100
    seq_length = 16
    batch_size = 32
    
    # PREPARE DATASET
    feature_name = 'inceptionv3' # 'inceptionv3', 'densenet', 'EfficientNetB5'
    dataset = DataSet(seq_length, feature_name)

    X_val, y_val = dataset.generate_data('validation')
    X_train, y_train = dataset.generate_data('train')
    X_test, y_test = dataset.generate_data('test')
    
    svm_model = svm.SVC(probability=True)
    svm_model.fit(X_train.reshape(X_train.shape[0], -1), y_train)

    svm_probabilities = svm_model.predict_proba(X_test.reshape(X_test.shape[0], -1))
    svm_predict = svm_model.predict(X_test.reshape(X_test.shape[0], -1))


    test_perform = list_perfrom(y_test, svm_predict, svm_probabilities, num_class=6)
    roc_auc, pr_auc, accuracy, balanced_ACC, mcc, precision, recall, f1 = test_perform
    print(f'''
        roc_auc: {roc_auc} 
        pr_auc: {pr_auc}
        accuracy: {accuracy} 
        balanced_ACC: {balanced_ACC} 
        mcc: {mcc}
        precision: {precision}
        recall: {recall}
        f1: {f1}''')


    
