# Supplementary material for: Attention-enhanced gated recurrent unit for action recognition in tennis
Source: PeerJ Comput Sci. 2024 Jan 11;10:e1804. doi: 10.7717/peerj-cs.1804 (PMC10803087; doi:10.7717/peerj-cs.1804)
Supplement: Supplemental Information 1 [file peerj-cs-10-1804-s001.zip › train_funct.py]

from utils import list_perfrom
import torch
import numpy as np


def train(epoch, model, optimizer,train_loader, loss_fn):
    model.train()
    loss_train = 0
    for iteration, batch_idx in enumerate(train_loader):
        optimizer.zero_grad()
        x_batch, y_batch = batch_idx[0], batch_idx[1]
        x_batch = x_batch.cuda().float()
        y_batch = y_batch.cuda().long()
        output = model(x_batch)
        loss = loss_fn(output, y_batch)
        loss.backward()
        optimizer.step()
        loss_train += loss.item()
    loss_train = loss_train/len(train_loader)
    print(f'Epoch {epoch:03d} | Training loss: {loss_train:.4f}')
    return loss_train

def val(epoch, model,val_loader, loss_fn):
    model.eval()
    loss_val = 0
    for _, batch_idx in enumerate(val_loader):
        x_batch, y_batch = batch_idx[0], batch_idx[1]
        x_batch = x_batch.cuda().float()
        y_batch = y_batch.cuda().long()
        output = model(x_batch)
        loss = loss_fn(output, y_batch)
        loss_val += loss.item()
    loss_val = loss_val/len(val_loader)
    print(f'Epoch {epoch:03d} | Validation loss: {loss_val:.4f}')
    return loss_val

def test(model, test_loader, num_class):
    model.eval()
    loss_test = 0
    y_pred = []
    y_true = []
    y_probs = []
    for _, batch_idx in enumerate(test_loader):
        x_batch, y_batch = batch_idx[0], batch_idx[1]
        x_batch = x_batch.cuda().float()
        y_batch = y_batch.cuda().long()
        output = model(x_batch)
        y_probs.append(output.detach().cpu().numpy())
        
        _, predicted = torch.max(output, 1)
        y_pred += predicted.detach().cpu().numpy().tolist()
        y_true += y_batch.detach().cpu().numpy().tolist()
    y_probs = np.concatenate(y_probs, axis=0)
    roc_auc, pr_auc, accuracy, balanced_ACC, mcc, precision, recall, f1 = list_perfrom(y_true, y_pred, y_probs, num_class)
    return roc_auc, pr_auc, accuracy, balanced_ACC, mcc, precision, recall, f1
