# Supplementary material for: Attention-enhanced gated recurrent unit for action recognition in tennis
Source: PeerJ Comput Sci. 2024 Jan 11;10:e1804. doi: 10.7717/peerj-cs.1804 (PMC10803087; doi:10.7717/peerj-cs.1804)
Supplement: Supplemental Information 1 [file peerj-cs-10-1804-s001.zip › utils.py]

from sklearn.metrics import matthews_corrcoef, accuracy_score, f1_score, precision_score, recall_score
from sklearn.metrics import roc_auc_score, average_precision_score, balanced_accuracy_score
from sklearn.metrics import accuracy_score, precision_score, recall_score, f1_score
import torch
sigmoid = torch.nn.Sigmoid()
def list_perfrom(ground_truth, predictions, probs, num_class):
    roc_auc_scores = []
    average_precision_scores = []
   
    for i in range(num_class):
        y_true = [1 if x == i else 0 for x in ground_truth]
        y_pred = sigmoid(torch.tensor(probs[:, i])).numpy()
        if sum(y_true) == 0:
            continue
        else:
            roc_auc_scores.append(roc_auc_score(y_true, y_pred))
            average_precision_scores.append(average_precision_score(y_true, y_pred))
    
    roc_auc = sum(roc_auc_scores) / len(roc_auc_scores)
    pr_auc = sum(average_precision_scores) / len(average_precision_scores)

    accuracy = accuracy_score(ground_truth, predictions)
    balanced_ACC = balanced_accuracy_score(ground_truth, predictions)
    mcc = matthews_corrcoef(ground_truth, predictions)
    precision = precision_score(ground_truth, predictions, average='macro')
    recall = recall_score(ground_truth, predictions, average='macro')
    f1 = f1_score(ground_truth, predictions, average='macro')
    return [roc_auc, pr_auc, accuracy, balanced_ACC, mcc, precision, recall, f1]
