# Supplementary material for: Attention-enhanced gated recurrent unit for action recognition in tennis
Source: PeerJ Comput Sci. 2024 Jan 11;10:e1804. doi: 10.7717/peerj-cs.1804 (PMC10803087; doi:10.7717/peerj-cs.1804)
Supplement: Supplemental Information 1 [file peerj-cs-10-1804-s001.zip › train.py]

from train_funct import train, val, test
from data_utils import DataSet
from gru_attetion import GRU_Attention
import numpy as np 
import time 
import torch
import torch.nn as nn
import random

device = 'cuda'
def seed_everything(seed: int):
    random.seed(seed)
    np.random.seed(seed)
    torch.manual_seed(seed)
    torch.cuda.manual_seed_all(seed)
seed_everything(2)
if __name__ == '__main__':

    # Params
    lr = 0.0001
    n_epochs= 100
    seq_length = 16
    num_class = 6
    batch_size = 32

    # PREPARE DATASET
    feature_name = 'iceptionv3'
    model_name = 'gru_att'


    dataset = DataSet(seq_length, feature_name)
    X_val, y_val = dataset.generate_data('validation')
    X_train, y_train = dataset.generate_data('train')
    X_test, y_test = dataset.generate_data('test')
    

    # Create feature and targets tensor for training set, validation set, test set
    featuresTrain = torch.tensor(X_train)
    targetsTrain  = torch.tensor(y_train)

    featuresVal   = torch.tensor(X_val)
    targetsVal    = torch.tensor(y_val)

    featuresTest  = torch.tensor(X_test)
    targetsTest   = torch.tensor(y_test)

    # Pytorch train and test sets
    train_data = torch.utils.data.TensorDataset(featuresTrain,targetsTrain)
    val_data   = torch.utils.data.TensorDataset(featuresVal,targetsVal)
    test_data  = torch.utils.data.TensorDataset(featuresTest,targetsTest)

    print(len(train_data), len(val_data), len(test_data))
    training_loader     = torch.utils.data.DataLoader(train_data, batch_size = batch_size, shuffle = True)
    validation_loader   = torch.utils.data.DataLoader(val_data,   batch_size = batch_size, shuffle = False)
    test_loader         = torch.utils.data.DataLoader(test_data,  batch_size = batch_size, shuffle = False)

    # Model
    model = GRU_Attention(emb_dim=featuresTrain.shape[2], hidden_dim=256, nlayers=2, num_class=6)
    model.to(device)
    optimizer = (
        torch.optim.AdamW(model.parameters(), lr=lr, weight_decay=0.0)
    )
    loss_fn =  nn.CrossEntropyLoss()

    
    # Training 
    train_loss_list = []
    val_loss_list = []
    val_loss_check = 1000
    for epoch in range(n_epochs):
        start = time.time()
        loss_train =  train(epoch, model, optimizer, training_loader, loss_fn)
        print(time.time() - start)
        
        loss_val   =  val(epoch, model, validation_loader, loss_fn)
        train_loss_list.append(loss_train)
        val_loss_list.append(loss_val)
        if loss_val <= val_loss_check:
            print(' <<< BEST VALIDATION EPOCH')
            start = time.time()
            test_perform  =  test(model, test_loader, num_class)
            val_loss_check = loss_val
    roc_auc, pr_auc, accuracy, balanced_ACC, mcc, precision, recall, f1 = test_perform
    print(f'''
        roc_auc: {roc_auc} 
        pr_auc: {pr_auc}
        accuracy: {accuracy} 
        balanced_ACC: {balanced_ACC} 
        mcc: {mcc}
        precision: {precision}
        recall: {recall}
        f1: {f1}''')


    
