# Supplementary material for: Attention-enhanced gated recurrent unit for action recognition in tennis
Source: PeerJ Comput Sci. 2024 Jan 11;10:e1804. doi: 10.7717/peerj-cs.1804 (PMC10803087; doi:10.7717/peerj-cs.1804)
Supplement: Supplemental Information 1 [file peerj-cs-10-1804-s001.zip › gru_attetion.py]

import torch
import torch.nn as nn
import torch.nn.functional as F

class GRU_Attention(nn.Module):
    def __init__(self,emb_dim, hidden_dim, nlayers, num_class):
        super().__init__()
        self.hidden_dim = hidden_dim
        self.batch_size = 32
        self.emb_dim = emb_dim
        self.gpu = True
        self.num_layer = nlayers
        self.encoder = nn.GRU(emb_dim, hidden_dim, num_layers=nlayers, batch_first=True, bidirectional=True)
        self.fc = nn.Linear(hidden_dim, num_class)

    
    def attnetwork(self, encoder_out, final_hidden):
        hidden = final_hidden.squeeze(0)
        attn_weights = torch.bmm(encoder_out, hidden.unsqueeze(2)).squeeze(2)
        soft_attn_weights = F.softmax(attn_weights, 1)
        new_hidden = torch.bmm(encoder_out.transpose(1,2), soft_attn_weights.unsqueeze(2)).squeeze(2)
        return new_hidden
    
    def forward(self, sequence):

        
        output, hn = self.encoder(sequence)
        fbout = torch.add(output[:, :, :self.hidden_dim], output[:, :, self.hidden_dim:])

        # attention
        fbhn = (hn[-2,:,:]+hn[-1,:,:]).unsqueeze(0)
        attn_out = self.attnetwork(fbout, fbhn)

        # output
        logits = self.fc(attn_out)
        return logits
        
